# Supplementary material for: Antibiotic Toxicity Isolated and as Binary Mixture to Freshwater Algae Raphidocelis subcapitata: Growth Inhibition, Prediction Model, and Environmental Risk Assessment
Source: Toxics. 2022 Nov 29;10(12):739. doi: 10.3390/toxics10120739 (PMC9785756; doi:10.3390/toxics10120739)
Supplement: Supplementary file 1 [file toxics-10-00739-s001.zip]

Archive with 1 entries (1 files):
- toxics-2035831-supplementary.pdf
